# Supplementary material for: Microbial Community Dynamics during Biodegradation of Crude Oil and Its Response to Biostimulation in Svalbard Seawater at Low Temperature
Source: Microorganisms. 2021 Nov 24;9(12):2425. doi: 10.3390/microorganisms9122425 (PMC8707851; doi:10.3390/microorganisms9122425)
Supplement: Supplementary file 1 [file microorganisms-09-02425-s001.zip]

Archive with 2 entries (2 files):
- Supplementary 1.pdf
- Supplementary2.pdf
